# Supplementary material for: Thyroidectomy-Related Dysphagia: A Systematic Literature Review
Source: Medicina (Kaunas). 2026 Feb 26;62(3):440. doi: 10.3390/medicina62030440 (PMC13028439; doi:10.3390/medicina62030440)
Supplement: Supplementary file 1 [file medicina-62-00440-s001.zip]

Archive with 1 entries (1 files):
- medicina-4112965-supplementary.pdf
